# Supplementary material for: Three new species of the subgenus Leipopleura Seidlitz from Tibet, China (Coleoptera, Tenebrionidae, Bioramix Bates)
Source: Zookeys. 2016 Aug 8;(609):29–41. doi: 10.3897/zookeys.609.8250 (PMC4984417; doi:10.3897/zookeys.609.8250)
Supplement: XML Treatment for Bioramix (Leipopleura) baqenensis [file zookeys.609.8250-treatment1.xml]

<!DOCTYPE tp:taxon-treatment
  PUBLIC "-//TaxonX//DTD Taxonomic Treatment Publishing DTD v0 20100105//EN" "tax-treatment-NSO.dtd">
<tp:taxon-treatment xmlns:tp="http://www.plazi.org/taxpub"><tp:treatment-meta><kwd-group><label>Taxon classification</label><kwd><named-content content-type="kingdom">Animalia</named-content></kwd><kwd><named-content content-type="order">Coleoptera</named-content></kwd><kwd><named-content content-type="family">Tenebrionidae</named-content></kwd></kwd-group><mixed-citation publication-type="journal"><person-group><name><surname>Li</surname><given-names>Yun-Chun</given-names></name><name><surname>Egorov</surname><given-names>L.V.</given-names></name><name><surname>Shi</surname><given-names>Ai-Min</given-names></name></person-group><article-title>Three new species of the subgenus <italic><tp:taxon-name><tp:taxon-name-part taxon-name-part-type="subgenus">Leipopleura</tp:taxon-name-part></tp:taxon-name></italic> Seidlitz from Tibet, China (<tp:taxon-name><tp:taxon-name-part taxon-name-part-type="order">Coleoptera</tp:taxon-name-part></tp:taxon-name>, <tp:taxon-name><tp:taxon-name-part taxon-name-part-type="family">Tenebrionidae</tp:taxon-name-part></tp:taxon-name>, <italic><tp:taxon-name><tp:taxon-name-part taxon-name-part-type="genus">Bioramix</tp:taxon-name-part></tp:taxon-name></italic> Bates)</article-title><source>Zookeys</source><day>8</day><month>8</month><year>2016</year><volume>2016</volume><issue>609</issue><fpage>29</fpage><lpage>41</lpage><pub-id pub-id-type="doi">10.3897/zookeys.609.8250</pub-id></mixed-citation></tp:treatment-meta><tp:nomenclature><tp:taxon-name>
              <tp:taxon-name-part taxon-name-part-type="genus">Bioramix</tp:taxon-name-part>
              (<tp:taxon-name-part taxon-name-part-type="subgenus">Leipopleura</tp:taxon-name-part>)
              <tp:taxon-name-part taxon-name-part-type="species">baqenensis</tp:taxon-name-part>
              <object-id xmlns:xlink="http://www.w3.org/1999/xlink" content-type="zoobank" xlink:type="simple">http://zoobank.org/8D6014AE-22A7-4F2D-BDA1-0A2975D15632</object-id>
            </tp:taxon-name><tp:taxon-authority>Li &amp; Egorov</tp:taxon-authority><tp:taxon-status xmlns:xlink="http://www.w3.org/1999/xlink" xlink:type="simple">sp. n.</tp:taxon-status><xref ref-type="fig" rid="F1">Figs 1–10</xref><xref ref-type="fig" rid="F4">, 31–32</xref></tp:nomenclature><tp:treatment-sec sec-type="type material" id="SECID0E4KAC"><title>Type material.</title><p>Holotype: male, <bold>CHINA</bold>: Tibet, Baqen, <named-content xmlns:xlink="http://www.w3.org/1999/xlink" content-type="dwc:verbatimCoordinates" xlink:type="simple"><named-content content-type="geo-json" specific-use="{&#34;type&#34;:&#34;Point&#34;,&#34;coordinates&#34;:[94.300267,31.840350]}" id="NCID0EILAC" xlink:type="simple">31°50.421'N, 094°18.016'E</named-content></named-content>, 4575 m, 3 Jul. 2010, Ai-Min Shi and Yong-Sheng Pan leg. (<abbrev xmlns:xlink="http://www.w3.org/1999/xlink" content-type="institution" xlink:title="Museum of China West Normal University, Nanchong, China" id="ABBRID0ENLAC" xlink:type="simple">MCWNU</abbrev>). Paratype: 21 males and 20 females, 4 paratypes (2 males, 2 females) in <abbrev xmlns:xlink="http://www.w3.org/1999/xlink" xlink:title="Zoological Institute of Russian Academy of Sciences" id="ABBRID0ERLAC" xlink:type="simple">ZIN</abbrev>, same data as the holotype.</p></tp:treatment-sec><tp:treatment-sec sec-type="diagnosis" id="SECID0EULAC"><title>Diagnosis.</title><p>This new species can be distinguished based on the following: anterior margin of pronotum straight; protibia outer apical angles strongly elongated, inner surface with an obscure spur and strong setae at apical ½; parameres moderately narrowed apically, slightly sinuate near the apex ⅕ (in lateral view).</p></tp:treatment-sec><tp:treatment-sec sec-type="etymology" id="SECID0EZLAC"><title>Etymology.</title><p>Named after the type locality, Baqen.</p></tp:treatment-sec><tp:treatment-sec sec-type="description" id="SECID0E5LAC"><title>Description.</title><p>Body black; antennae, legs and palps brown; surface weakly shiny.</p><p>
              <bold>Male</bold> (Figs <xref ref-type="fig" rid="F1">1–8</xref>). <italic>Head</italic> broad, anterior margin of clypeus straight, fronto-clypeal suture slightly obscure; most of genae densely punctate, covered with recumbent hairs. Dorsal surface of head slight convex. Punctation of head fine, dense or moderately dense. Eyes transverse, with shallow emargination at anterior margin. Antennae when posteriorly extended, reaching pronotal base. Length (width) ratio of antennomeres from 2<sup>nd</sup> to 11<sup>th</sup> as follows: 14.0(11): 25.5(12.5): 14.0(12.5): 13.5(11.5): 15.0(12.0): 14.5(13.0): 17.5(15.0): 15.5(15.0): 15.5(15.5): 20.5(16.0) (n = 5).</p><fig id="F1" position="float" orientation="portrait"><label>Figures 1–10.</label><caption><p>
          <tp:taxon-name><tp:taxon-name-part taxon-name-part-type="genus">Bioramix</tp:taxon-name-part> (<tp:taxon-name-part taxon-name-part-type="subgenus">Leipopleura</tp:taxon-name-part>) <tp:taxon-name-part taxon-name-part-type="species">baqenensis</tp:taxon-name-part></tp:taxon-name> sp. n.: <bold>1</bold> antenna of male <bold>2</bold> pronotum of male <bold>3</bold> protibiae and protarsomeres of male <bold>4</bold> mesotibiae and mesotarsomeres of male <bold>5</bold> metatibiae and metatarsomeres of male <bold>6–7</bold> apical part of aedeagus in dorsal and ventral views <bold>8</bold> apical part of aedeagus in lateral view <bold>9–10</bold> ovipositor in dorsal and ventral views.</p></caption><graphic xmlns:xlink="http://www.w3.org/1999/xlink" xlink:href="zookeys-609-029-g001.jpg" position="float" orientation="portrait" xlink:type="simple" id="oo_98548.jpg"/></fig><p>
              <italic>Pronotum</italic> (Fig. <xref ref-type="fig" rid="F1">2</xref>) transverse, 1.35–1.51 (1.44 on average, n = 5) times as wide as long, widest before the middle, 1.72–1.82 (1.78 on average, n = 5) times as wide as head. Ratio of pronotal width at anterior margin to its maximum width and width at base (n = 5) 0.69: 1.00: 0.95 on average. Outer margin of pronotum shallowly sinuate in basal ½, more abruptly converging anteriorly in anterior ⅓, finely bordered along entire length. Anterior margin straight, bordered laterally; base weakly bisinuate, not bordered or bordered laterally. Anterior angles of pronotum widely obtuse; posterior ones nearly rectangular. Pronotal surface between outer margins convex, punctures larger and denser than those on head, finer at disc than laterally, lateral margins of pronotum weakly flattened. Intercoxal process not raised, sharply sloping behind procoxae. Prothoracic hypomeron with longitudinal wrinkles.</p><p>
              <italic>Elytra</italic> elongate-oval, 1.32–1.43 (1.36 on average, n=5) times as long as wide, maximum width before middle, 1.23–1.27 (1.25 on average, n=5) times as wide as pronotum. Outer margin of epipleural reaching sutural angle, visible dorsally only at base. Elytral surface between epipleura and sutural margin convex, with fine dense punctation and minute rugae, with traces of longitudinal prominences and also traces of smooth rounded prominences better developed in apical half. Epipleural surface with densely covered irregular wrinkles and small granules. Mesoventrite with rather sparse recumbent hairs; surface finely granulate and wrinkles. Abdominal ventrites with yellow hairs. Intercoxal process of abdomen rounded apically. First and second abdominal ventrites with shallow medial impressions, 4<sup>th</sup> ventrite weakly concave at sides. Last abdominal ventrite with shallow depression and impunctate semicircular area at medial base.</p><p>
              <italic>Legs</italic> (Figs <xref ref-type="fig" rid="F1">3–5</xref>) robust, length (width) ratio of pro-, meso- and metafemora 69.0(25.0): 73.5(22.5): 88.0(24.5) (n = 5); that of corresponding tibiae 67.0(27.0): 63.5(17.5): 88.0(18.0) (n = 5). Protibiae 2.37–2.59 (2.49 on average, n = 5) times as long as wide, gradually widening in basal ⅔. Outer apical angles strongly elongate, underside concave. Inner surface with an obscure spur and strong setae in apical ½. Metatibia straight. Plantar surface of proximal pro- and mesotarsomeres 1-4 with setal <!--PageBreak-->brushes. Length (width) ratio of pro-, meso- and metatarsomeres from 1<sup>st</sup> to 4<sup>th</sup> as follows: 8.0 (7.0): 11.0 (15.5): 8.5 (14.5): 4.5 (12.5) (n = 5), 10.0 (8.0): 9.5(12.5): 7.0 (11.0): 5.0 (7.5) (n = 5) and 27.5 (6.5): 13.5 (6.0): 11.5 (5.5): 21.0 (5.0) (n = 5).</p><p>
              <italic>Aedeagus</italic> (Figs <xref ref-type="fig" rid="F1">6–8</xref>): length 2.9–3.0 mm, width 0.83 mm. Parameres 1.17 mm long and 0.67 mm wide, moderately narrowed apically, apical ⅕ slightly sinuate (in lateral view).</p><p>
              <bold>Female</bold> (Figs <xref ref-type="fig" rid="F1">9–10</xref>). Body wider. Antennae and epipleural carina shorter than in male. Pronotum 1.60–1.72 (1.65 on average, n = 5) times as wide as long, 1.76–1.81 (1.78 on average, n = 5) times as wide as head. Ratio of pronotal width at anterior margin to its maximum width and width at base 0.71: 1.00: 0.95. Elytra 1.27–1.35 (1.32 on average, n = 5) times as long as wide, 1.29–1.40 (1.35 on average, n = 5) times as wide as pronotum. Plantar surface of pro- and mesotarsomeres without setal brush. Ovipositor in dorsal view with golden setae at apical ⅓, tuft of setae (with 3–4 long setae) present near apical margin.</p></tp:treatment-sec><tp:treatment-sec sec-type="description" id="SECID0EIPAC"><title>Measurements.</title><p>Male body length 9.3–10.4 mm, width 4.7–5.0 mm; female body length 9.1–9.8 mm, width 4.7–5.2 mm.</p></tp:treatment-sec><tp:treatment-sec sec-type="distribution" id="SECID0ENPAC"><title>Distribution.</title><p>China: Tibet (Tanggula Shan, Baqen).</p></tp:treatment-sec><tp:treatment-sec sec-type="remarks" id="SECID0ESPAC"><title>Remarks.</title><p>
              <tp:taxon-name><tp:taxon-name-part taxon-name-part-type="genus">Bioramix</tp:taxon-name-part> (<tp:taxon-name-part taxon-name-part-type="subgenus">Leipopleura</tp:taxon-name-part>) <tp:taxon-name-part taxon-name-part-type="species">baqenensis</tp:taxon-name-part></tp:taxon-name> Li &amp; Egorov, sp. n. is similar to <tp:taxon-name><tp:taxon-name-part taxon-name-part-type="genus">Bioramix</tp:taxon-name-part> (<tp:taxon-name-part taxon-name-part-type="subgenus">Leipopleura</tp:taxon-name-part>) <tp:taxon-name-part taxon-name-part-type="species">nagquana</tp:taxon-name-part></tp:taxon-name> (Meng &amp; Ren, 2005) based on the following characters: length of antennae (when posteriorly extended, reaching pronotal base), anterior margin of clypeus straight, pronotum widest near middle, and metatibia straight.</p></tp:treatment-sec><tp:treatment-sec><!--Section generated to contain objects referenced in tp:taxon-treatment.--><fig id="F4" position="float" orientation="portrait"><label>Figures 31–36.</label><caption><p>
          <bold>31–32</bold> <tp:taxon-name><tp:taxon-name-part taxon-name-part-type="genus">Bioramix</tp:taxon-name-part> (<tp:taxon-name-part taxon-name-part-type="subgenus">Leipopleura</tp:taxon-name-part>) <tp:taxon-name-part taxon-name-part-type="species">baqenensis</tp:taxon-name-part></tp:taxon-name> sp. n.: <bold>31</bold> male, length 9.3–10.4 mm <bold>32</bold> female, length 9.1–9.8 mm <bold>33–34</bold> <tp:taxon-name><tp:taxon-name-part taxon-name-part-type="genus">Bioramix</tp:taxon-name-part> (<tp:taxon-name-part taxon-name-part-type="subgenus">Leipopleura</tp:taxon-name-part>) <tp:taxon-name-part taxon-name-part-type="species">nyainrongensis</tp:taxon-name-part></tp:taxon-name> sp. n.: <bold>33</bold> male, length 7.9–8.1 mm <bold>34</bold> female, length 8.1–8.2 mm <bold>35–36</bold> <tp:taxon-name><tp:taxon-name-part taxon-name-part-type="genus">Bioramix</tp:taxon-name-part> (<tp:taxon-name-part taxon-name-part-type="subgenus">Leipopleura</tp:taxon-name-part>) <tp:taxon-name-part taxon-name-part-type="species">banbarensis</tp:taxon-name-part></tp:taxon-name> sp. n.: <bold>35</bold> male, length 9.9–10.6 mm <bold>36</bold> female, length 10.0–10.5 mm.</p></caption><graphic xmlns:xlink="http://www.w3.org/1999/xlink" xlink:href="zookeys-609-029-g004.jpg" position="float" orientation="portrait" xlink:type="simple" id="oo_98552.jpg"/></fig></tp:treatment-sec></tp:taxon-treatment>
