# Supplementary material for: Three new species of the subgenus Leipopleura Seidlitz from Tibet, China (Coleoptera, Tenebrionidae, Bioramix Bates)
Source: Zookeys. 2016 Aug 8;(609):29–41. doi: 10.3897/zookeys.609.8250 (PMC4984417; doi:10.3897/zookeys.609.8250)
Supplement: XML Treatment for Bioramix (Leipopleura) nyainrongensis [file zookeys.609.8250-treatment2.xml]

<!DOCTYPE tp:taxon-treatment
  PUBLIC "-//TaxonX//DTD Taxonomic Treatment Publishing DTD v0 20100105//EN" "tax-treatment-NSO.dtd">
<tp:taxon-treatment xmlns:tp="http://www.plazi.org/taxpub"><tp:treatment-meta><kwd-group><label>Taxon classification</label><kwd><named-content content-type="kingdom">Animalia</named-content></kwd><kwd><named-content content-type="order">Coleoptera</named-content></kwd><kwd><named-content content-type="family">Tenebrionidae</named-content></kwd></kwd-group><mixed-citation publication-type="journal"><person-group><name><surname>Li</surname><given-names>Yun-Chun</given-names></name><name><surname>Egorov</surname><given-names>L.V.</given-names></name><name><surname>Shi</surname><given-names>Ai-Min</given-names></name></person-group><article-title>Three new species of the subgenus <italic><tp:taxon-name><tp:taxon-name-part taxon-name-part-type="subgenus">Leipopleura</tp:taxon-name-part></tp:taxon-name></italic> Seidlitz from Tibet, China (<tp:taxon-name><tp:taxon-name-part taxon-name-part-type="order">Coleoptera</tp:taxon-name-part></tp:taxon-name>, <tp:taxon-name><tp:taxon-name-part taxon-name-part-type="family">Tenebrionidae</tp:taxon-name-part></tp:taxon-name>, <italic><tp:taxon-name><tp:taxon-name-part taxon-name-part-type="genus">Bioramix</tp:taxon-name-part></tp:taxon-name></italic> Bates)</article-title><source>Zookeys</source><day>8</day><month>8</month><year>2016</year><volume>2016</volume><issue>609</issue><fpage>29</fpage><lpage>41</lpage><pub-id pub-id-type="doi">10.3897/zookeys.609.8250</pub-id></mixed-citation></tp:treatment-meta><tp:nomenclature><tp:taxon-name>
              <tp:taxon-name-part taxon-name-part-type="genus">Bioramix</tp:taxon-name-part>
              (<tp:taxon-name-part taxon-name-part-type="subgenus">Leipopleura</tp:taxon-name-part>)
              <tp:taxon-name-part taxon-name-part-type="species">nyainrongensis</tp:taxon-name-part>
              <object-id xmlns:xlink="http://www.w3.org/1999/xlink" content-type="zoobank" xlink:type="simple">http://zoobank.org/36338F33-8DD8-48DF-B594-522B93D95AC1</object-id>
            </tp:taxon-name><tp:taxon-authority>Li &amp; Egorov</tp:taxon-authority><tp:taxon-status xmlns:xlink="http://www.w3.org/1999/xlink" xlink:type="simple">sp. n.</tp:taxon-status><xref ref-type="fig" rid="F2">Figs 11–20</xref><xref ref-type="fig" rid="F4">, 33–34</xref><!--PageBreak--></tp:nomenclature><tp:treatment-sec sec-type="type material" id="SECID0EICAE"><title>Type material.</title><p>Holotype: male, <bold>CHINA</bold>: Tibet, Nyainrong, <named-content xmlns:xlink="http://www.w3.org/1999/xlink" content-type="dwc:verbatimCoordinates" xlink:type="simple"><named-content content-type="geo-json" specific-use="{&#34;type&#34;:&#34;Point&#34;,&#34;coordinates&#34;:[92.286183,32.112717]}" id="NCID0ETCAE" xlink:type="simple">32°06.763'N, 92°17.171'E</named-content></named-content>, 4728 m, 6 Aug. 2010, Yun-Chun Li and Yong-Sheng Pan leg. (<abbrev xmlns:xlink="http://www.w3.org/1999/xlink" content-type="institution" xlink:title="Museum of China West Normal University, Nanchong, China" id="ABBRID0EYCAE" xlink:type="simple">MCWNU</abbrev>). Paratype: 4 males and 3 females, 3 paratypes (2 males, 1 females) in <abbrev xmlns:xlink="http://www.w3.org/1999/xlink" xlink:title="Zoological Institute of Russian Academy of Sciences" id="ABBRID0E3CAE" xlink:type="simple">ZIN</abbrev>, same data as the holotype.</p></tp:treatment-sec><tp:treatment-sec sec-type="diagnosis" id="SECID0E6CAE"><title>Diagnosis.</title><p>This new species can be distinguished based on the following: shorter antennae (when posteriorly extended, not reaching pronotal base); anterior margin of pronotum emarginated, and metatibia weakly incurved.</p></tp:treatment-sec><tp:treatment-sec sec-type="etymology" id="SECID0EEDAE"><title>Etymology.</title><p>Named after the type locality, Nyainrong.</p></tp:treatment-sec><tp:treatment-sec sec-type="description" id="SECID0EJDAE"><title>Description.</title><p>Body black; antennae, legs and palps brown; surface weakly shiny.</p><p>
              <bold>Male</bold> (Figs <xref ref-type="fig" rid="F2">11–18</xref>). <italic>Head</italic> broad, anterior margin of clypeus weakly, but noticeably arcuate in the middle; fronto-clypeal suture slightly obscure; most of genae densely punctate, covered with recumbent hairs. Dorsal surface of head slight convex. Punctation of head coarse large, dense or moderately dense. Antennae very shorter, when posteriorly extended, not reaching posterior ½ of pronotum. Length (width) ratio of antennomeres from 2<sup>nd</sup> to 11<sup>th</sup> as follows: 11.7(10.3): 20.7(10.0): 12.7(9.3): 12.3(10.0): 13.7(10.3): 13.3(10.3): 14.0(13.3): 12.0(13.0): 13.0(14.0): 17.0(14.7) (n = 3).</p><fig id="F2" position="float" orientation="portrait"><label>Figures 11–20.</label><caption><p>
          <tp:taxon-name><tp:taxon-name-part taxon-name-part-type="genus">Bioramix</tp:taxon-name-part> (<tp:taxon-name-part taxon-name-part-type="subgenus">Leipopleura</tp:taxon-name-part>) <tp:taxon-name-part taxon-name-part-type="species">nyainrongensis</tp:taxon-name-part></tp:taxon-name> sp. n.: <bold>11</bold> antenna of male <bold>12</bold> pronotum of male <bold>13</bold> protibiae and protarsomeres of male <bold>14</bold> mesotibiae and mesotarsomeres of male <bold>15</bold> metatibiae and metatarsomeres of male <bold>16–17</bold> apical part of aedeagus in dorsal and ventral views <bold>18</bold> apical part of aedeagus in lateral view <bold>19–20</bold> ovipositor in dorsal and ventral views.</p></caption><graphic xmlns:xlink="http://www.w3.org/1999/xlink" xlink:href="zookeys-609-029-g002.jpg" position="float" orientation="portrait" xlink:type="simple" id="oo_98549.jpg"/></fig><!--PageBreak--><p>
              <italic>Pronotum</italic> (Fig. <xref ref-type="fig" rid="F2">12</xref>) transverse, 1.49–1.63 (1.55 on average, n = 3) times as wide as long, widest before in the middle, 1.75–1.87 (1.83 on average, n = 3) times as wide as head. Ratio of pronotal width at anterior margin to its maximum width and width at base (n = 3) 0.66: 1.00: 0.96 on average. Outer margins of pronotum acutely convex, bordered along entire length. Anterior margin emarginate, bordered laterally; base weakly bisinuate, not bordered or bordered laterally. Anterior angles weakly obtuse; posterior ones nearly rectangular. Pronotal surface between outer margins convex, punctures smaller and denser than those on head, finer at disc than laterally, lateral margins of pronotum weakly flattened. Intercoxal process not raised, sharply sloping behind procoxae. Prothoracic hypomeron with longitudinal wrinkles.</p><p>
              <italic>Elytra</italic> elongate-oval, 1.27–1.33 (1.30 on average, n = 3) times as long as wide, maximum width before middle, 1.10–1.20 (1.14 on average, n = 3) times as wide as pronotum. Outer margin of epipleural reaching sutural angle, visible dorsally only at base. Elytral surface between epipleura and sutural margin convex, with traces of longitudinal carina, elytra apex sharply declined. Epipleural surface covered with dense irregular wrinkles and sparse shallow punctures. Lateral carina of elytra (outer margin of pseudepipleura) visible in dorsal view only anteriorly, explanate on humeri, merging with epipleura, reaching sutural angle. Mesoventrite with rather sparse recumbent hairs; surface finely granulate and wrinkles. Abdominal ventrites with yellow hairs. <!--PageBreak-->intercoxal process of abdomen rounded apically. First and second abdominal ventrites with shallow medial impressions.</p><p>
              <italic>Legs</italic> (Figs <xref ref-type="fig" rid="F2">13–15</xref>), length (width) ratio of pro-, meso- and metafemora 53.3(19.7): 59.7(18.7): 70.7(19.3) (n = 3); that of corresponding tibiae 53.3(20.7): 54.3(14.0): 72.7(14.3) (n = 3). Protibiae 2.55–2.60 (2.58 on average, n = 3) times as long as wide, gradually widening towards apex, Outer apical angles weakly elongate, underside concave. pro-, meso- and metatibiae with densely golden hairs at apex of inner surface, protibiae with obviously a spur. metatibia weakly incurved. Plantar surface of proximal pro- and mesotarsomeres 1-4 with setal brushes. Length (width) ratio of pro-, meso- and metatarsomeres from 1<sup>st</sup> to 4<sup>th</sup> as follows: 8.0(6.7): 7.7 (13.3): 6.3 (13.7): 4.7 (10.0) (n = 3), 8.0 (7.0): 8.0 (12.3): 6.3 (10.0): 4.7 (6.3) (n = 3) and 21.7 (6.7): 10.3 (6.0): 8.3 (5.7): 16.0 (6.0) (n = 3).</p><p>
              <italic>Aedeagus</italic> (Figs <xref ref-type="fig" rid="F2">16–18</xref>): length 2.4–2.5 mm, width 0.67 mm. Parameres 0.95 mm long and 0.57 mm wide. Parameres noticeably narrowed toward apex in dorsal view, but weakly widened in distal ¼, distinctly sinuate (in lateral view).</p><p>
              <bold>Female</bold> (Figs <xref ref-type="fig" rid="F2">19–20</xref>). Body longer and wider. Pronotum 1.57–1.59 (1.58 on average, n = 3) times as wide as long, 1.75–1.77 (1.76 on average, n = 3) times as wide as head. Ratio of pronotal width at anterior margin to its maximum width and width at base (n = 3) 0.67: 1.00: 0.98. Elytra 1.30–1.32 (1.31 on average, n = 3) times as long as wide, 1.19–1.21 (1.20 on average, n = 3) times as wide as pronotum. Plantar surface of pro- and mesotarsomeres without setal brush. Ovipositor in dorsal view with golden setae at apical ¼, and nearly apex shorter setae formation looped pile, within a strong long setae highlight, inner apical surface of with densely setae.</p></tp:treatment-sec><tp:treatment-sec sec-type="description" id="SECID0ESGAE"><title>Measurements.</title><p>Male body length 7.9–8.1 mm, width 3.9–4.0 mm; female body length 8.1–8.2 mm, width 4.0–4.1 mm.</p></tp:treatment-sec><tp:treatment-sec sec-type="distribution" id="SECID0EXGAE"><title>Distribution.</title><p>China: Tibet (Tanggula Shan, Nyainrong).</p></tp:treatment-sec><tp:treatment-sec sec-type="remarks" id="SECID0E3GAE"><title>Remarks.</title><p>
              <tp:taxon-name><tp:taxon-name-part taxon-name-part-type="genus">Bioramix</tp:taxon-name-part> (<tp:taxon-name-part taxon-name-part-type="subgenus">Leipopleura</tp:taxon-name-part>) <tp:taxon-name-part taxon-name-part-type="species">nyainrongensis</tp:taxon-name-part></tp:taxon-name> Li &amp; Egorov, sp. n. is similar to <tp:taxon-name><tp:taxon-name-part taxon-name-part-type="genus">Bioramix</tp:taxon-name-part> (<tp:taxon-name-part taxon-name-part-type="subgenus">Leipopleura</tp:taxon-name-part>) <tp:taxon-name-part taxon-name-part-type="species">baqenensis</tp:taxon-name-part></tp:taxon-name> Li &amp; Egorov, sp. n. and <tp:taxon-name><tp:taxon-name-part taxon-name-part-type="genus">Bioramix</tp:taxon-name-part> (<tp:taxon-name-part taxon-name-part-type="subgenus">Leipopleura</tp:taxon-name-part>) <tp:taxon-name-part taxon-name-part-type="species">nagquana</tp:taxon-name-part></tp:taxon-name> (Meng &amp; Ren, 2005) based on the following characters: pronotum (widest near middle), posterior margin of pronotum base weakly bisinuate, elytra elongate-oval (widest near middle), and outer margin of epipleural visible dorsally only at base.</p></tp:treatment-sec><tp:treatment-sec><!--Section generated to contain objects referenced in tp:taxon-treatment.--><fig id="F4" position="float" orientation="portrait"><label>Figures 31–36.</label><caption><p>
          <bold>31–32</bold> <tp:taxon-name><tp:taxon-name-part taxon-name-part-type="genus">Bioramix</tp:taxon-name-part> (<tp:taxon-name-part taxon-name-part-type="subgenus">Leipopleura</tp:taxon-name-part>) <tp:taxon-name-part taxon-name-part-type="species">baqenensis</tp:taxon-name-part></tp:taxon-name> sp. n.: <bold>31</bold> male, length 9.3–10.4 mm <bold>32</bold> female, length 9.1–9.8 mm <bold>33–34</bold> <tp:taxon-name><tp:taxon-name-part taxon-name-part-type="genus">Bioramix</tp:taxon-name-part> (<tp:taxon-name-part taxon-name-part-type="subgenus">Leipopleura</tp:taxon-name-part>) <tp:taxon-name-part taxon-name-part-type="species">nyainrongensis</tp:taxon-name-part></tp:taxon-name> sp. n.: <bold>33</bold> male, length 7.9–8.1 mm <bold>34</bold> female, length 8.1–8.2 mm <bold>35–36</bold> <tp:taxon-name><tp:taxon-name-part taxon-name-part-type="genus">Bioramix</tp:taxon-name-part> (<tp:taxon-name-part taxon-name-part-type="subgenus">Leipopleura</tp:taxon-name-part>) <tp:taxon-name-part taxon-name-part-type="species">banbarensis</tp:taxon-name-part></tp:taxon-name> sp. n.: <bold>35</bold> male, length 9.9–10.6 mm <bold>36</bold> female, length 10.0–10.5 mm.</p></caption><graphic xmlns:xlink="http://www.w3.org/1999/xlink" xlink:href="zookeys-609-029-g004.jpg" position="float" orientation="portrait" xlink:type="simple" id="oo_98552.jpg"/></fig></tp:treatment-sec></tp:taxon-treatment>
