# Supplementary material for: Three new species of the subgenus Leipopleura Seidlitz from Tibet, China (Coleoptera, Tenebrionidae, Bioramix Bates)
Source: Zookeys. 2016 Aug 8;(609):29–41. doi: 10.3897/zookeys.609.8250 (PMC4984417; doi:10.3897/zookeys.609.8250)
Supplement: XML Treatment for Bioramix (Leipopleura) banbarensis [file zookeys.609.8250-treatment3.xml]

<!DOCTYPE tp:taxon-treatment
  PUBLIC "-//TaxonX//DTD Taxonomic Treatment Publishing DTD v0 20100105//EN" "tax-treatment-NSO.dtd">
<tp:taxon-treatment xmlns:tp="http://www.plazi.org/taxpub"><tp:treatment-meta><kwd-group><label>Taxon classification</label><kwd><named-content content-type="kingdom">Animalia</named-content></kwd><kwd><named-content content-type="order">Coleoptera</named-content></kwd><kwd><named-content content-type="family">Tenebrionidae</named-content></kwd></kwd-group><mixed-citation publication-type="journal"><person-group><name><surname>Li</surname><given-names>Yun-Chun</given-names></name><name><surname>Egorov</surname><given-names>L.V.</given-names></name><name><surname>Shi</surname><given-names>Ai-Min</given-names></name></person-group><article-title>Three new species of the subgenus <italic><tp:taxon-name><tp:taxon-name-part taxon-name-part-type="subgenus">Leipopleura</tp:taxon-name-part></tp:taxon-name></italic> Seidlitz from Tibet, China (<tp:taxon-name><tp:taxon-name-part taxon-name-part-type="order">Coleoptera</tp:taxon-name-part></tp:taxon-name>, <tp:taxon-name><tp:taxon-name-part taxon-name-part-type="family">Tenebrionidae</tp:taxon-name-part></tp:taxon-name>, <italic><tp:taxon-name><tp:taxon-name-part taxon-name-part-type="genus">Bioramix</tp:taxon-name-part></tp:taxon-name></italic> Bates)</article-title><source>Zookeys</source><day>8</day><month>8</month><year>2016</year><volume>2016</volume><issue>609</issue><fpage>29</fpage><lpage>41</lpage><pub-id pub-id-type="doi">10.3897/zookeys.609.8250</pub-id></mixed-citation></tp:treatment-meta><tp:nomenclature><tp:taxon-name>
              <tp:taxon-name-part taxon-name-part-type="genus">Bioramix</tp:taxon-name-part>
              (<tp:taxon-name-part taxon-name-part-type="subgenus">Leipopleura</tp:taxon-name-part>)
              <tp:taxon-name-part taxon-name-part-type="species">banbarensis</tp:taxon-name-part>
              <object-id xmlns:xlink="http://www.w3.org/1999/xlink" content-type="zoobank" xlink:type="simple">http://zoobank.org/4CB6BCA8-16DA-4125-99BA-953536EC0519</object-id>
            </tp:taxon-name><tp:taxon-authority>Li &amp; Egorov</tp:taxon-authority><tp:taxon-status xmlns:xlink="http://www.w3.org/1999/xlink" xlink:type="simple">sp. n.</tp:taxon-status><xref ref-type="fig" rid="F3">Figs 21–30</xref><xref ref-type="fig" rid="F4">, 35–36</xref></tp:nomenclature><tp:treatment-sec sec-type="type material" id="SECID0E5JAE"><title>Type material.</title><p>Holotype: male, <bold>CHINA</bold>: Tibet, Banbar, <named-content xmlns:xlink="http://www.w3.org/1999/xlink" content-type="dwc:verbatimCoordinates" xlink:type="simple"><named-content content-type="geo-json" specific-use="{&#34;type&#34;:&#34;Point&#34;,&#34;coordinates&#34;:[94.708033,30.932733]}" id="NCID0EJKAE" xlink:type="simple">30°55.964'N, 094°42.482'E</named-content></named-content>, 3730 m, 25 Jul. 2010, Ai-Min Shi and Yong-Sheng Pan leg. (<abbrev xmlns:xlink="http://www.w3.org/1999/xlink" content-type="institution" xlink:title="Museum of China West Normal University, Nanchong, China" id="ABBRID0EOKAE" xlink:type="simple">MCWNU</abbrev>). Paratype: 59 males and 51 females, 4 paratypes (2 males, 2 females) in <abbrev xmlns:xlink="http://www.w3.org/1999/xlink" xlink:title="Zoological Institute of Russian Academy of Sciences" id="ABBRID0ESKAE" xlink:type="simple">ZIN</abbrev>, same data as the holotype.</p></tp:treatment-sec><tp:treatment-sec sec-type="diagnosis" id="SECID0EVKAE"><title>Diagnosis.</title><p>This new species can be distinguished based on the following: shorter antennae (when posteriorly extended, not reaching pronotal base), anterior margin of pronotum straight, parameres distinctly sinuate near the apex ⅙ (in lateral view).</p><!--PageBreak--></tp:treatment-sec><tp:treatment-sec sec-type="etymology" id="SECID0E2KAE"><title>Etymology.</title><p>Named after the type locality, Banbar.</p></tp:treatment-sec><tp:treatment-sec sec-type="description" id="SECID0EALAE"><title>Description.</title><p>Body dark brown; surface weakly shiny.</p><p>
              <bold>Male</bold> (Figs <xref ref-type="fig" rid="F3">21–28</xref>). <italic>Head</italic> broad, anterior margin of clypeus straight, fronto-clypeal suture slightly obscure; most of genae densely punctate, covered with recumbent hairs. Dorsal surface of head slight convex. Punctation of head fine, dense or moderately dense. Eyes transverse, with shallow emargination at anterior margin. Antennae short, when posteriorly extended, not apices reaching base of pronotum. Length (width) ratio of antennomeres from 2<sup>nd</sup> to 11<sup>th</sup> as follows: 15.8(11.6): 27.2(12.2): 18.4(12.0): 17.4(12.0): 17.6(12.0): 16.8(12.2): 18.8(15.6): 15.8(14.8): 15.8(14.6): 22.4(14.0) (n = 5).</p><fig id="F3" position="float" orientation="portrait"><label>Figures 21–30.</label><caption><p>
          <tp:taxon-name><tp:taxon-name-part taxon-name-part-type="genus">Bioramix</tp:taxon-name-part> (<tp:taxon-name-part taxon-name-part-type="subgenus">Leipopleura</tp:taxon-name-part>) <tp:taxon-name-part taxon-name-part-type="species">banbarensis</tp:taxon-name-part></tp:taxon-name> sp. n.: <bold>21</bold> antenna of male <bold>22</bold> pronotum of male <bold>23</bold> protibiae and protarsomeres of male <bold>24</bold> mesotibiae and mesotarsomeres of male <bold>25</bold> metatibiae and metatarsomeres of male <bold>26–27</bold> apical part of aedeagus in dorsal and ventral views <bold>28</bold> apical part of aedeagus in lateral view <bold>29–30</bold> ovipositor in dorsal and ventral views.</p></caption><graphic xmlns:xlink="http://www.w3.org/1999/xlink" xlink:href="zookeys-609-029-g003.jpg" position="float" orientation="portrait" xlink:type="simple" id="oo_98551.jpg"/></fig><fig id="F4" position="float" orientation="portrait"><label>Figures 31–36.</label><caption><p>
          <bold>31–32</bold> <tp:taxon-name><tp:taxon-name-part taxon-name-part-type="genus">Bioramix</tp:taxon-name-part> (<tp:taxon-name-part taxon-name-part-type="subgenus">Leipopleura</tp:taxon-name-part>) <tp:taxon-name-part taxon-name-part-type="species">baqenensis</tp:taxon-name-part></tp:taxon-name> sp. n.: <bold>31</bold> male, length 9.3–10.4 mm <bold>32</bold> female, length 9.1–9.8 mm <bold>33–34</bold> <tp:taxon-name><tp:taxon-name-part taxon-name-part-type="genus">Bioramix</tp:taxon-name-part> (<tp:taxon-name-part taxon-name-part-type="subgenus">Leipopleura</tp:taxon-name-part>) <tp:taxon-name-part taxon-name-part-type="species">nyainrongensis</tp:taxon-name-part></tp:taxon-name> sp. n.: <bold>33</bold> male, length 7.9–8.1 mm <bold>34</bold> female, length 8.1–8.2 mm <bold>35–36</bold> <tp:taxon-name><tp:taxon-name-part taxon-name-part-type="genus">Bioramix</tp:taxon-name-part> (<tp:taxon-name-part taxon-name-part-type="subgenus">Leipopleura</tp:taxon-name-part>) <tp:taxon-name-part taxon-name-part-type="species">banbarensis</tp:taxon-name-part></tp:taxon-name> sp. n.: <bold>35</bold> male, length 9.9–10.6 mm <bold>36</bold> female, length 10.0–10.5 mm.</p></caption><graphic xmlns:xlink="http://www.w3.org/1999/xlink" xlink:href="zookeys-609-029-g004.jpg" position="float" orientation="portrait" xlink:type="simple" id="oo_98552.jpg"/></fig><p>
              <italic>Pronotum</italic> (Fig. <xref ref-type="fig" rid="F3">22</xref>) transverse, 1.41–1.51 (1.47 on average, n = 5) times as wide as long, widest in the middle, 1.69–1.79 (1.75 on average, n = 5) times as wide as head. Ratio of pronotal width at anterior margin to its maximum width and width at base (n = 5) 0.64: 1.00: 0.88 on average. Outer margins of pronotum acutely convex, bordered along entire length. Anterior margin straight, bordered laterally; base weakly bisinuate, <!--PageBreak--><!--PageBreak-->not bordered. Anterior angles of pronotum widely obtuse, posterior ones weakly obtuse. Pronotal surface between outer margins convex, with trace of slight depression. Punctuation on disc similar to that on frons, mainly dense, coarser and denser at sides. Prosternum with rather sparse hairs directed backwards and small granules. Intercoxal process not raised, sharply sloping behind procoxae. Prothoracic hypomeron with obvious longitudinal wrinkles and coarse granules.</p><p>
              <italic>Elytra</italic> elongate-oval, 1.28–1.45 (1.35 on average, n = 5) times as long as wide, widest nearly in the middle, 1.21–1.34 (1.28 on average, n = 5) times as wide as pronotum. Outer margin of epipleural not reaching sutural angle, visible dorsally only at base. Elytral surface between epipleura and sutural margin convex, with sparse and shallow punctures, irregular fine wrinkles and traces of longitudinal carina. Elytra margin setae and abdomen setae subequal length, elytra apex sharply declined. Mesosternum with rather sparse recumbent hairs, surface finely granulate and wrinkles. Abdominal ventrites with yellow hairs. First and second abdominal ventrites with shallow medial impressions. Last abdominal ventrite with depression and impunctate semicircular area at medial base, apical margin widely rounded.</p><p>
              <italic>Legs</italic> (Figs <xref ref-type="fig" rid="F3">23–25</xref>) robust, length (width) ratio of pro-, meso- and metafemora 70.4(25.0): 76.2(23.0): 93.2(24.6) (n = 5); that of corresponding tibiae 68.4(25.6): 68.6(19.4): 98.4(19.2) (n = 5). Protibiae 2.45–2.95 (2.78 on average, n = 5) times as long as wide, gradually widening towards apex, apical margin extended but not forming sharp triangle, underside concave. Pro- and mesotibia subequal length. Protibia with an obscure spur, metatibia nearly straight. Plantar surface of proximal pro- and mesotarsomeres 1-4 with setal brushes. Length (Width) ratio of pro-, meso- and metatarsomeres from 1<sup>st</sup> to 4<sup>th</sup> as follows: 8.6(8.2): 10.4 (17.4): 8.2 (16.0): 5.4 (9.8) (n = 5), 9.2 (8.2): 9.6 (15.4): 8.4 (12.8): 6.0 (7.4) (n = 5) and 28.2 (7.8): 13.4 (6.6): 10.6 (6.0): 21.6 (5.8) (n = 5).</p><p>
              <italic>Aedeagus</italic> (Figs <xref ref-type="fig" rid="F3">26–28</xref>): length 3.1–3.2 mm, width 0.93 mm. Parameres 1.15 mm long and 0.70 mm wide, moderately narrowed apically, apical ⅙ distinctly sinuate (in lateral view).</p><p>
              <bold>Female</bold> (Figs <xref ref-type="fig" rid="F3">29–30</xref>). Body longer and wider. Pronotum 1.50–1.57 (1.54 on average, n = 5) times as wide as long, 1.79–1.88 (1.82 on average, n = 5) times as wide as head. Ratio of pronotal width at anterior margin to its maximum width and width at base (n = 5) 0.70: 1.00: 0.95. Elytra 1.32–1.39 (1.35 on average, n = 5) times as long as wide, 1.24–1.34 (1.28 on average, n = 5) times as wide as pronotum. Plantar surface of pro- and mesotarsomeres without setal brush. Ovipositor in dorsal view with golden setae at apical ⅖, tuft of setae (with 7–8 long setae) present near apical margin.</p></tp:treatment-sec><tp:treatment-sec sec-type="description" id="SECID0ESQAE"><title>Measurements.</title><p>Male body length 9.9–10.6 mm, width 4.9–5.4 mm; female body length 10.0–10.5 mm, width 5.0–5.4 mm.</p></tp:treatment-sec><tp:treatment-sec sec-type="distribution" id="SECID0EXQAE"><title>Distribution.</title><p>China: Tibet (Nyainqentanglha Shan (Nyenchen Tanglha Mountains), Banbar).</p></tp:treatment-sec><tp:treatment-sec sec-type="remarks" id="SECID0E3QAE"><title>Remarks.</title><p>
              <tp:taxon-name><tp:taxon-name-part taxon-name-part-type="genus">Bioramix</tp:taxon-name-part> (<tp:taxon-name-part taxon-name-part-type="subgenus">Leipopleura</tp:taxon-name-part>) <tp:taxon-name-part taxon-name-part-type="species">banbarensis</tp:taxon-name-part></tp:taxon-name> Li &amp; Egorov, sp. n. is similar to <tp:taxon-name><tp:taxon-name-part taxon-name-part-type="genus">Bioramix</tp:taxon-name-part> (<tp:taxon-name-part taxon-name-part-type="subgenus">Leipopleura</tp:taxon-name-part>) <tp:taxon-name-part taxon-name-part-type="species">crypticoides</tp:taxon-name-part></tp:taxon-name> (Reitter, 1887) based on the following characters: pronotum widest near middle, anterior and posterior angles of pronotum obtuse, base <!--PageBreak-->weakly bisinuate, protibia apical margin extended not sharp apices, and metatibia nearly straight.</p></tp:treatment-sec><tp:treatment-sec sec-type="Conclusion" id="SECID0EASAE"><title>Conclusion.</title><p>The world fauna of the tribe <tp:taxon-name><tp:taxon-name-part taxon-name-part-type="tribe">Platyscelidini</tp:taxon-name-part></tp:taxon-name> comprises 8 genera, 28 subgenera (<xref ref-type="bibr" rid="B2">Egorov 2004</xref>, <xref ref-type="bibr" rid="B6">2009</xref>) and found in Palaearctic area. moreover, its southern border coincides with the part of Palaearctic southern border in the Himalayas. The majority of species live in the steppe and mountain habitats, lesser number in semideserts. The mountain regions of Asia, such as the Tien Shan, the Pamirs, the Hindu Kush, the Karakorum Range, the unlun Shan, the Himalayas, as well as Northern and Central China mountains are the main centers of species diversity. The classification of the tribe, developed in detail by <xref ref-type="bibr" rid="B7">Kaszab (1940)</xref> and <xref ref-type="bibr" rid="B2">Egorov (2004</xref>, <xref ref-type="bibr" rid="B6">2009</xref>).</p></tp:treatment-sec><ref-list><ref id="B2"><mixed-citation xmlns:xlink="http://www.w3.org/1999/xlink" xlink:type="simple">
          <person-group><name name-style="western"><surname>Egorov</surname><given-names>LV</given-names></name></person-group> (<year>2004</year>) <article-title>On the classification of the tenebrionid tribe <tp:taxon-name><tp:taxon-name-part taxon-name-part-type="tribe">Platyscelidini</tp:taxon-name-part></tp:taxon-name> (<tp:taxon-name><tp:taxon-name-part taxon-name-part-type="order">Coleoptera</tp:taxon-name-part></tp:taxon-name>, <tp:taxon-name><tp:taxon-name-part taxon-name-part-type="family">Tenebrionidae</tp:taxon-name-part></tp:taxon-name>) of the world.</article-title> <source>Entomological Review</source> <volume>84</volume>(<issue>6</issue>): <fpage>641</fpage>–<lpage>666</lpage>.</mixed-citation></ref><ref id="B6"><mixed-citation xmlns:xlink="http://www.w3.org/1999/xlink" xlink:type="simple">
          <person-group><name name-style="western"><surname>Egorov</surname><given-names>LV</given-names></name></person-group> (<year>2009</year>) <article-title>The tenebrionid of the tribe <tp:taxon-name><tp:taxon-name-part taxon-name-part-type="tribe">Platyscelidini</tp:taxon-name-part></tp:taxon-name> (<tp:taxon-name><tp:taxon-name-part taxon-name-part-type="order">Coleoptera</tp:taxon-name-part></tp:taxon-name>, <tp:taxon-name><tp:taxon-name-part taxon-name-part-type="family">Tenebrionidae</tp:taxon-name-part></tp:taxon-name>) of the world fauna: morphology, zoogeography, system.</article-title> <source>Meetings in memory of N.A. Cholodkovsky Iss.</source> <volume>61</volume>(<issue>1</issue>): <fpage>1</fpage>–<lpage>122</lpage>.</mixed-citation></ref><ref id="B7"><mixed-citation xmlns:xlink="http://www.w3.org/1999/xlink" xlink:type="simple">
          <person-group><name name-style="western"><surname>Kaszab</surname><given-names>Z</given-names></name></person-group> (<year>1940</year>) <article-title>Revision der Tenebrioniden-Tribus <tp:taxon-name><tp:taxon-name-part taxon-name-part-type="tribe">Platyscelini</tp:taxon-name-part></tp:taxon-name> (<tp:taxon-name><tp:taxon-name-part taxon-name-part-type="order">Coleoptera</tp:taxon-name-part></tp:taxon-name>, <tp:taxon-name><tp:taxon-name-part taxon-name-part-type="family">Tenebrionidae</tp:taxon-name-part></tp:taxon-name>).</article-title> <source>Mitteilungen der Münchener Entomologischen Gesellschaft</source> <volume>30</volume>(<issue>1</issue>): <fpage>119</fpage>–<lpage>235</lpage>.</mixed-citation></ref></ref-list></tp:taxon-treatment>
